# Supplementary material for: Synthesis of Novel Anion Recognition Molecules as Quinazoline Precursors
Source: Int J Mol Sci. 2025 Dec 12;26(24):11975. doi: 10.3390/ijms262411975 (PMC12733046; doi:10.3390/ijms262411975)
Supplement: Supplementary file 1 [file ijms-26-11975-s001.zip]

Archive with 1 entries (1 files):
- ijms-3959841-supplementary.pdf
